# Supplementary material for: Land cover change across the major proglacial regions of the sub-Antarctic islands, Antarctic Peninsula, and McMurdo Dry Valleys, during the 21st century
Source: Arct Antarct Alp Res. 2025 May 7;57(1):2483474. doi: 10.1080/15230430.2025.2483474 (PMC12311964; doi:10.1080/15230430.2025.2483474)
Supplement: Spectra_toSubmit.xlsx [file UAAR_A_2483474_SM6902.xlsx]

## Sheet: Sheet1
	Water								b1	b2	b3	b4	b5	b6
Region	blue	green	red	nir	swir1	swir2
SG	0.13704	0.0868623	0.0564412	0.0435399	0.0193765	0.0133449
JRI	0.152812	0.110064	0.0783668	0.0482216	0.020767	0.0178706
BP	0.140738	0.109761	0.0668439	0.0414942	0.0182442	0.00432874
DI	0.134944	0.105298	0.0632542	0.0401695	0.0188773	0.00520051
AI	0.575288	0.532354	0.350095	0.162037	0.074789	0.00444608
DV
	Turbid
Region	blue	green	red	nir	swir1	swir2
SG	0.201999	0.143707	0.0983989	0.0530767	0.0125567	0.007318
JRI	0.172237	0.148793	0.128677	0.0604579	0.0128924	0.0102657
BP	0.169474	0.146118	0.116789	0.0924413	0.0464169	0.0183303
DI	0.14101	0.113508	0.0742652	0.048057	0.0212602	0.00591615
AI
DV
	Wet Ice
Region	blue	green	red	nir	swir1	swir2
SG
JRI	0.330555	0.298386	0.289983	0.246736	0.063194	0.0493046
BP	0.193893	0.172299	0.145195	0.135257	0.118506	0.0403883
DI	0.175027	0.151391	0.11682	0.101581	0.0649136	0.0164035
AI	0.372704	0.33559	0.267855	0.235339	0.190599	0.222842
DV	0.412788	0.38517	0.404316	0.401682	0.178636	0.157122
	Ice
Region	blue	green	red	nir	swir1	swir2
SG	0.590638	0.547771	0.555629	0.478651	0.0335902	0.0190047
JRI	0.657738	0.624866	0.63022	0.548382	0.023818	0.0316149
BP	0.559984	0.570724	0.555912	0.560019	0.4496	0.00914888
DI	0.33295	0.330545	0.315363	0.320545	0.263397	0.0126686
AI	0.869529	0.861654	0.791099	0.793005	0.732279	0.0516241
DV	0.797303	0.735013	0.760796	0.738944	0.0842116	0.0881274
	Bedrock
Region	blue	green	red	nir	swir1	swir2
SG
JRI	0.156913	0.138707	0.147702	0.158231	0.14662	0.114591
BP	0.154448	0.128793	0.096384	0.083144	0.0878454	0.0751434
DI	0.140673	0.113257	0.076984	0.0625191	0.0472704	0.0330179
AI	0.262669	0.22449	0.177962	0.163305	0.139424	0.0999937
DV	0.253559	0.220653	0.230089	0.225743	0.132087	0.112062
	Coarse
Region	blue	green	red	nir	swir1	swir2
SG	0.146383	0.105372	0.0868265	0.0661132	0.0887109	0.0638078
JRI	0.146692	0.114031	0.104044	0.101774	0.120692	0.0963779
BP	0.158519	0.135498	0.111599	0.107118	0.134188	0.117578
DI	0.142661	0.116641	0.083653	0.0734182	0.066911	0.0590478
AI
DV	0.207432	0.178076	0.181037	0.173922	0.167391	0.148944
	Fine
Region	blue	green	red	nir	swir1	swir2
SG	0.167279	0.137951	0.131029	0.181177	0.173406	0.107326
JRI	0.172702	0.14952	0.147935	0.150416	0.153192	0.13002
BP	0.17106	0.150705	0.132187	0.131646	0.154384	0.136386
DI	0.14311	0.117158	0.0838219	0.0731536	0.0644636	0.0563818
AI	0.248993	0.210855	0.159091	0.137949	0.115097	0.0304031
DV	0.215206	0.186343	0.191474	0.186543	0.172785	0.153765
	Vegetation
Region	blue	green	red	nir	swir1	swir2
SG	0.172099	0.145411	0.131129	0.303571	0.16034	0.105848
JRI	0.195461	0.159675	0.149284	0.154674	0.164552	0.204832
BP	0.151218	0.124182	0.0897619	0.0727485	0.101687	0.0634358
DI	0.140066	0.114645	0.0864507	0.0726545	0.119967	0.0881668
AI
DV
MeanFine	0.186392	0.158755	0.140923	0.143481	0.138888	0.10238
MeanCoarse	0.160337	0.129924	0.113432	0.104469	0.115579	0.0971511
StdevFine	0.0351434	0.031061	0.0325818	0.0375056	0.0384928	0.0445005
StdevCoarse	0.0241438	0.0260059	0.0353739	0.0381399	0.035064	0.0336571
MeanWater	0.141383	0.102996	0.0662265	0.0433563	0.0193163	0.0101862	Exc AI
MeanTurbid	0.17118	0.138032	0.104533	0.0635082	0.0232815	0.0104575
StdevWater	0.00691693	0.00950427	0.00794286	0.00305482	0.000928758	0.00566114
StdevTurbid	0.0215874	0.0142724	0.0205361	0.017277	0.0138048	0.00480879
